# Supplementary material for: Chitosan Treatment of E-11 Cells Modulates Transcription of Nonspecific Immune Genes and Reduces Nodavirus Capsid Protein Gene Expression
Source: Animals (Basel). 2021 Oct 29;11(11):3097. doi: 10.3390/ani11113097 (PMC8614572; doi:10.3390/ani11113097)
Supplement: Supplementary file 1 [file animals-11-03097-s001.zip]

Archive with 1 entries (1 files):
- animals-1312871-supplementary.pdf
